# Supplementary material for: Ablation of GPR56 Causes β-Cell Dysfunction by ATP Loss through Mistargeting of Mitochondrial VDAC1 to the Plasma Membrane
Source: Biomolecules. 2023 Mar 18;13(3):557. doi: 10.3390/biom13030557 (PMC10046417; doi:10.3390/biom13030557)
Supplement: Supplementary file 1 [file biomolecules-13-00557-s001.zip]

Archive with 1 entries (1 files):
- biomolecules-2210727-supplementary.pdf
